# Supplementary material for: DHT-Induced lncRNA AC092718.4 Promotes Prostate Cancer Cell Proliferation via ceRNA Mechanism
Source: Genes (Basel). 2026 May 1;17(5):538. doi: 10.3390/genes17050538 (PMC13205834; doi:10.3390/genes17050538)
Supplement: Supplementary file 1 [file genes-17-00538-s001.zip]

Archive with 1 entries (1 files):
- Revised Supplymentary Materials (Clean version).pdf
